# Supplementary material for: Association between pesticide exposure and thyroid function: analysis of Chinese and NHANES databases
Source: Front Public Health. 2024 Jun 12;12:1378027. doi: 10.3389/fpubh.2024.1378027 (PMC11210317; doi:10.3389/fpubh.2024.1378027)
Supplement: Supplementary file 2 [file Data_Sheet_2.xlsx]

## Sheet: Sheet 1
The Pearson correlation between pesticide metabolites
	2,4-D	4F3PB	3P	PN	TDDC
2,4-D		0.079084815374542	0.12984504233523	0.256465145550813	0.0339754977491918
4F3PB	0.079084815374542		0.166685529234763	0.0906473905670637	0.129727445768928
3P	0.12984504233523	0.166685529234763		0.296420079363756	0.503505137196749
PN	0.256465145550813	0.0906473905670637	0.296420079363756		0.110411029493472
TDDC	0.0339754977491918	0.129727445768928	0.503505137196749	0.110411029493472
P-values of Pearson correlation between pesticide metabolites
	2,4-D	4F3PB	3P	PN	TDDC
2,4-D		0.00410971630919255	2.31141709861049e-06	0	0.218235042079883
4F3PB	0.00410971630919255		1.19175891377665e-09	0.000999062494519531	2.36099191885941e-06
3P	2.31141709861049e-06	1.19175891377665e-09		0	0
PN	0	0.000999062494519531	0		6.01319762896235e-05
TDDC	0.218235042079883	2.36099191885941e-06	0	6.01319762896235e-05

## Sheet: Sheet 2
	2,4-D	4F3PB	3P	PN	TDDC
2,4-D		0.00410971630919255	2.31141709861049e-06	0	0.218235042079883
4F3PB	0.00410971630919255		1.19175891377665e-09	0.000999062494519531	2.36099191885941e-06
3P	2.31141709861049e-06	1.19175891377665e-09		0	0
PN	0	0.000999062494519531	0		6.01319762896235e-05
TDDC	0.218235042079883	2.36099191885941e-06	0	6.01319762896235e-05
